# Supplementary material for: Progressive Reduction in Mitochondrial Mass Is Triggered by Alterations in Mitochondrial Biogenesis and Dynamics in Chronic Kidney Disease Induced by 5/6 Nephrectomy
Source: Biology (Basel). 2021 Apr 21;10(5):349. doi: 10.3390/biology10050349 (PMC8143166; doi:10.3390/biology10050349)
Supplement: Supplementary file 1 [file biology-10-00349-s001.zip]

Archive with 1 entries (1 files):
- biology-1185419-supplementary.pdf
